# Supplementary material for: Mental Health during COVID-19 Pandemic among Caregivers of Young Children in Kenya’s Urban Informal Settlements. A Cross-Sectional Telephone Survey
Source: Int J Environ Res Public Health. 2021 Sep 25;18(19):10092. doi: 10.3390/ijerph181910092 (PMC8508326; doi:10.3390/ijerph181910092)
Supplement: Supplementary file 1 [file ijerph-18-10092-s001.zip]

Archive with 1 entries (1 files):
- ijerph-1301426-supplementary.pdf
